# Supplementary material for: Prognostic significance of CAD-RADS for patients with suspected coronary artery disease: A systematic review and meta-analysis
Source: Radiol Adv. 2024 Apr 1;1(1):umae007. doi: 10.1093/radadv/umae007 (PMC12429183; doi:10.1093/radadv/umae007)
Supplement: umae007_Supplementary_Data [file umae007_Supplementary_Data.zip]

Archive with 2 entries (2 files):
- R2_Supplemental material.docx
- R2_Supplemental Figure.docx
